# Supplementary material for: Transcriptomic signatures of NK cells suggest impaired responsiveness in HIV-1 infection and increased activity post-vaccination
Source: Nat Commun. 2018 Mar 23;9:1212. doi: 10.1038/s41467-018-03618-w (PMC5865158; doi:10.1038/s41467-018-03618-w)
Supplement: Supplementary file 3 — Supplementary Data 1(XLSX 26 kb) [file 41467_2018_3618_MOESM3_ESM.xlsx]

## Sheet: Sheet1
List of up-regulated genes in HTA data
Unique Upregulated Transcripts (HTA)											Common Upregulated Transcripts (HTA)
K562					ADCC		IL-12/IL-18
ACSM3	HEMGN	SLC7A11	TC06003900.hg.1_NGS	TC01005698.hg.1_NGS	BCL2	TC06003347.hg.1	AGK	RNU6-30P	TC15000779.hg.1	TC06000100.hg.1	BCL2A1
ALDH1A2	HIST1H2AI	SNORD115-11; SNORD115-43; SNORD115-36; SNORD115-29	TC02003747.hg.1_NGS	TC15001777.hg.1_NGS	GBE1	TC02003262.hg.1	AHR	SLAMF7	TC15000785.hg.1	TC06002713.hg.1	CCL3; LOC101060267
ANLN	HIST1H3A; HIST1H3F; HIST1H3B; HIST1H3H; HIST1H3J; HIST1H3G; HIST1H3I; HIST1H3E; HIST1H3C; HIST1H3D	SNORD115-12; SNORD115-9	TC05003005.hg.1_NGS	TC15002310.hg.1_NGS	GPI	TC15001809.hg.1	ARHGAP31	SLC27A2	TC15000807.hg.1	TC17002609.hg.1	CCL3L3; CCL3L1
ANXA2	HIST1H3B; HIST1H3F; HIST1H3H; HIST1H3J; HIST1H3G; HIST1H3I; HIST1H3E; HIST1H3C; HIST1H3D; HIST1H3A	SNORD115-12; SNORD115-9	TC01006217.hg.1_NGS	TC19002333.hg.1_NGS	GPR18	TC06002353.hg.1	ATP8B4	SLC7A5	TC15000811.hg.1	TC01005030.hg.1	CCL3L3; CCL3L1
APOC1	HIST1H3H; HIST1H3F; HIST1H3B; HIST1H3J; HIST1H3G; HIST1H3I; HIST1H3E; HIST1H3C; HIST1H3D; HIST1H3A	SNORD115-22	TC02002671.hg.1_NGS	TC02003749.hg.1_NGS	GTSF1	TC17002609.hg.1	B4GALT5	SMS	TC15000826.hg.1	TC15000461.hg.1	CCR7
ATP6V0A1	HMGCS1	SNORD115-43; SNORD115-36; SNORD115-29; SNORD115-11	TC03000100.hg.1_NGS	TC06002714.hg.1_NGS	HIST1H3B; HIST1H3F; HIST1H3H; HIST1H3J; HIST1H3G; HIST1H3I; HIST1H3E; HIST1H3C; HIST1H3D; HIST1H3A	TC15002310.hg.1	BATF	SNORD1A	TC15001740.hg.1	TC09001875.hg.1	CD83
BCAT1	HMMR	SNORD115-43; SNORD115-36; SNORD115-29; SNORD115-11	TC10001442.hg.1_NGS	TC19001977.hg.1_NGS	IGF2R	TC12002207.hg.1	C4orf32	SOCS2	TC15001742.hg.1	TC02000533.hg.1	CRTAM
BUB1	HSPA4L	SNORD115-43; SNORD115-36; SNORD115-29; SNORD115-11	TC17001232.hg.1_NGS	TC04002601.hg.1_NGS	OSBPL3	TC15002610.hg.1	CCND2	SOD2; LOC100129518	TC15001747.hg.1	TC02000561.hg.1	CSF2
CA8	IFI30	SNORD115-5; SNORD115-9	TC17000231.hg.1_NGS	TC10000550.hg.1_NGS	SNORD12C	TC05002418.hg.1	CCR1	TMEM88	TC15001751.hg.1	TC02002078.hg.1	CXCL9
CASC5	IL1B	SNORD75	TC17001237.hg.1_NGS	TC19001938.hg.1_NGS	TPI1		CD274	TNFAIP8	TC15001753.hg.1	TC02002081.hg.1	EGR2
CCL22	INSIG1	SQLE	TC06003710.hg.1_NGS	TC09001235.hg.1_NGS	TRBV3-1		CD44	TC12002948.hg.1	TC15001770.hg.1	TC11001171.hg.1	HILPDA
CCNA2	KIAA0101	SSX1	TC15000769.hg.1_NGS	TC0Y000084.hg.1_NGS	TSPAN7		CD97	TC15002610.hg.1	TC01004973.hg.1	TC0X000004.hg.1	HLA-DRA_TC6_mcf_hap5000075.hg.1
CCNB1	KIF14	SSX2B; SSX2	TC15000782.hg.1_NGS	TC0Y000221.hg.1_NGS	TC03002321.hg.1		CDK6	TC14001693.hg.1	TC06001971.hg.1	TC0Y000004.hg.1	HLA-DRA_TC6_mcf_hap5000075.hg.1
CCNB2	KIF18A	SSX2B; SSX2	TC15000804.hg.1_NGS	TC15000768.hg.1_NGS	TC17002618.hg.1		CMAHP	TC17002446.hg.1	TC02002066.hg.1	TC07003061.hg.1	HLA-DRA_TC6_mcf_hap5000075.hg.1
CD86	LAPTM4B	STIL	TC15001780.hg.1_NGS	TC15000775.hg.1_NGS	TC19002475.hg.1		DDX21	TC06003101.hg.1	TC01005698.hg.1	TC10002442.hg.1	HLA-DRA_TC6_mcf_hap5000075.hg.1
CDC42BPA	LINC00515	TFPI	TC0X000188.hg.1_NGS	TC15000781.hg.1_NGS	TC13001572.hg.1		DENND4A	TC02003747.hg.1	TC15001777.hg.1	TC06001681.hg.1	HLA-DRA_TC6_mcf_hap5000075.hg.1
CDC45	MAGEC2	TMEM88	TC01005128.hg.1_NGS	TC15000788.hg.1_NGS	TC07002632.hg.1		FURIN	TC05003005.hg.1	TC15002310.hg.1	TC21000632.hg.1	HLA-DRA_TC6_mcf_hap5000075.hg.1
CDC6	MAP1B	TUBA1B; LOC100288366	TC02003344.hg.1_NGS	TC15000803.hg.1_NGS	TC08002253.hg.1		GADD45B	TC01006217.hg.1	TC19002333.hg.1	TC10001008.hg.1	HLA-DRA_TC6_mcf_hap5000075.hg.1
CDK1	MLF1	TXN	TC18000847.hg.1_NGS	TC15001749.hg.1_NGS	TC15002684.hg.1		GZMB	TC02002671.hg.1	TC02003749.hg.1	TC20001531.hg.1	IL21R
CENPN	MND1	TYMS	TC17001738.hg.1_NGS	TC15001779.hg.1_NGS	TC17001915.hg.1		HAPLN3	TC03000100.hg.1	TC06002714.hg.1	TC0X001672.hg.1	IL2RA
CENPW	MNS1	UBE2T	TC02003447.hg.1_NGS	TC15001781.hg.1_NGS	TC17001232.hg.1		HAVCR2	TC10001442.hg.1	TC19001977.hg.1	TC21000886.hg.1	IRF4
CFH	MPP1	VIM	TC07000774.hg.1_NGS	TC02004133.hg.1_NGS	TC17000231.hg.1		HK2	TC17001232.hg.1	TC04002601.hg.1	TC20001187.hg.1	KDM6B
CKS1B	MYL4	ZNF280A	TC08001586.hg.1_NGS	TC16001670.hg.1_NGS	TC17001237.hg.1		HUWE1	TC17000231.hg.1	TC10000550.hg.1	TC15000869.hg.1	LYZ
CKS2	NCAPG	TC12002948.hg.1_NGS	TC17001394.hg.1_NGS	TC01001946.hg.1_NGS	TC02004744.hg.1		ICAM1	TC17001237.hg.1	TC19001938.hg.1	TC12001709.hg.1	MIR155; MIR155HG
CLIC2	NDC80	TC15002610.hg.1_NGS	TC06002353.hg.1_NGS	TC14001118.hg.1_NGS	TC15002553.hg.1		IFNG	TC06003710.hg.1	TC09001235.hg.1	TC16001224.hg.1	NR4A3
CLIC4	NEK2	TC14001693.hg.1_NGS	TC10002479.hg.1_NGS	TC09001237.hg.1_NGS	TC04001429.hg.1		IL12RB2	TC15000769.hg.1	TC0Y000084.hg.1	TC15002609.hg.1	SDC4
CPED1	NET1	TC17002446.hg.1_NGS	TC07001901.hg.1_NGS	TC01004452.hg.1_NGS	TC08002113.hg.1		IL18R1	TC15000782.hg.1	TC0Y000221.hg.1	TC01004455.hg.1	STARD4
CYP51A1	NMU	TC06003101.hg.1_NGS	TC15002368.hg.1_NGS	TC01005699.hg.1_NGS	TC09002469.hg.1		IL26	TC15000804.hg.1	TC15000768.hg.1	TC02003335.hg.1	TNF_TC6_mcf_hap5000075.hg.1
DLGAP5	NR4A1	TC07003061.hg.1_NGS	TC02004753.hg.1_NGS	TC06000100.hg.1_NGS	TC0Y000099.hg.1		IL4R	TC15001780.hg.1	TC15000775.hg.1	TC17001287.hg.1	TNF_TC6_mcf_hap5000075.hg.1
DSCR8	NR4A2	TC10002442.hg.1_NGS	TC06003526.hg.1_NGS	TC06002713.hg.1_NGS	TC0Y000204.hg.1		IRF8	TC0X000188.hg.1	TC15000781.hg.1	TC18000947.hg.1	TNF_TC6_cox_hap2000067.hg.1
DSG2	NUF2	TC21000632.hg.1_NGS	TC17002594.hg.1_NGS	TC17002609.hg.1_NGS	TC06002714.hg.1		ITGA1	TC01005128.hg.1	TC15001006.hg.1	TC15001853.hg.1	TNF_TC6_cox_hap2000067.hg.1
DTL	NUSAP1	TC10001008.hg.1_NGS	TC0Y000085.hg.1_NGS	TC01005030.hg.1_NGS	TC12001709.hg.1		KCNA3	TC02003344.hg.1	TC15001024.hg.1	TC04001429.hg.1	TNF_TC6_cox_hap2000067.hg.1
EXO1	ORC1	TC20001531.hg.1_NGS	TC0Y000220.hg.1_NGS	TC15000461.hg.1_NGS	TC06003070.hg.1		KIF3B	TC18000847.hg.1	TC19002349.hg.1	TC21000885.hg.1	TNF_TC6_cox_hap2000067.hg.1
FAM72D; LOC101060656	OTTHUMG00000014989; RP11-462G2.1	TC0X001672.hg.1_NGS	TC01004690.hg.1_NGS	TC09001875.hg.1_NGS	TC17002800.hg.1		LINC00515	TC17001738.hg.1	TC15000814.hg.1	TC10000212.hg.1	TNF_TC6_cox_hap2000067.hg.1
FN1	OTTHUMG00000021651; RP11-382F24.2	TC21000886.hg.1_NGS	TC12002390.hg.1_NGS	TC02000533.hg.1_NGS	TC06002927.hg.1		MAML2	TC02003447.hg.1	TC15001773.hg.1	TC21000336.hg.1	TNF_TC6_cox_hap2000067.hg.1
FOS	OTTHUMG00000032185; RP11-243J16.7	TC20001187.hg.1_NGS	TC09000166.hg.1_NGS	TC02000561.hg.1_NGS	TC14002065.hg.1		MAP3K8	TC07000774.hg.1	TC15001775.hg.1	TC06003152.hg.1	TNFRSF9
FOSB	OTTHUMG00000151191; RP4-742C19.12	TC15000869.hg.1_NGS	TC0X000186.hg.1_NGS	TC02002078.hg.1_NGS	TC02000349.hg.1		MDFIC	TC08001586.hg.1	TC15001794.hg.1	TC14000637.hg.1	TRAF1
GAGE1	OTTHUMG00000153961; AC016723.4	TC12001709.hg.1_NGS	TC13001572.hg.1_NGS	TC02002081.hg.1_NGS	TC17001394.hg.1		METTL1	TC17001394.hg.1	TC18000846.hg.1	TC06003900.hg.1	XCL1
GAGE10	OTTHUMG00000157208; RP11-645N11.2	TC16001224.hg.1_NGS	TC07000772.hg.1_NGS	TC11001171.hg.1_NGS	TC17002183.hg.1		MFSD2A	TC06002353.hg.1	TC07000678.hg.1		XCL2
GAGE12C; GAGE12D; GAGE12E; GAGE12B; GAGE7; GAGE12I; GAGE12G; GAGE12F	PAGE1	TC15002609.hg.1_NGS	TC0X000206.hg.1_NGS	TC0X000004.hg.1_NGS	TC20001531.hg.1		MIR147B; C15orf48	TC10002479.hg.1	TC01005928.hg.1
GAGE12F; GAGE12C; GAGE12D; GAGE6; GAGE12I; GAGE12G; GAGE7; GAGE4; GAGE5; GAGE12B	PAGE2B	TC01004455.hg.1_NGS	TC08002271.hg.1_NGS	TC0Y000004.hg.1_NGS	TC06003069.hg.1		MIR4772	TC07001901.hg.1	TC19001852.hg.1
GAGE12J; GAGE5; GAGE4	PAGE5	TC02003335.hg.1_NGS	TC0Y000098.hg.1_NGS	TC15001006.hg.1_NGS	TC17002594.hg.1		MT2A	TC15002368.hg.1	TC15000174.hg.1
GAGE13; GAGE2E; GAGE8; GAGE2A	PAICS	TC17001287.hg.1_NGS	TC0Y000205.hg.1_NGS	TC15001024.hg.1_NGS	TC21000885.hg.1		MTHFD2	TC02004753.hg.1	TC15000217.hg.1
GAGE2A; GAGE2C	PBK	TC18000947.hg.1_NGS	TC15000772.hg.1_NGS	TC19002349.hg.1_NGS	TC21000632.hg.1		NABP1	TC06003526.hg.1	TC15000983.hg.1
GAGE2B; GAGE12B; GAGE2C	PPA1	TC15001853.hg.1_NGS	TC15000779.hg.1_NGS	TC15000814.hg.1_NGS	TC02003499.hg.1		NDFIP2	TC17002594.hg.1	TC15001119.hg.1
GAGE2D; GAGE2C; GAGE2B; GAGE2E; GAGE2A	PRAME	TC04001429.hg.1_NGS	TC15000785.hg.1_NGS	TC15001773.hg.1_NGS	TC0X002114.hg.1		NFAT5	TC0Y000085.hg.1	TC15001146.hg.1
GAGE2E; GAGE2D; GAGE2A; GAGE2C; GAGE8	PRC1	TC21000885.hg.1_NGS	TC15000807.hg.1_NGS	TC15001775.hg.1_NGS	TC17002650.hg.1		NFKB1	TC0Y000220.hg.1	TC15000788.hg.1
GAGE8; GAGE2D; GAGE2E; GAGE2A; GAGE2C	PRDX1	TC10000212.hg.1_NGS	TC15000811.hg.1_NGS	TC15001794.hg.1_NGS	TC12002394.hg.1		NFKBIA	TC01004690.hg.1	TC15000803.hg.1
GALNT5	PRKAR2B	TC21000336.hg.1_NGS	TC15000826.hg.1_NGS	TC18000846.hg.1_NGS	TC14001321.hg.1		OTTHUMG00000015716; RP11-439L18.1	TC12002390.hg.1	TC15001749.hg.1
GRASP	PRR11	TC06003152.hg.1_NGS	TC15001740.hg.1_NGS	TC07000678.hg.1_NGS	TC06003348.hg.1		OTTHUMG00000015717; RP11-439L18.2	TC09000166.hg.1	TC15001779.hg.1
GTSF1	PTTG1	TC14000637.hg.1_NGS	TC15001742.hg.1_NGS	TC01005928.hg.1_NGS	TC18000952.hg.1		OTTHUMG00000017608; RP11-536K7.5	TC0X000186.hg.1	TC15001781.hg.1
GYPA	RGS16	TC19001852.hg.1_NGS	TC15001747.hg.1_NGS		TC12000806.hg.1		P2RX5	TC13001572.hg.1	TC02004133.hg.1
GYPE	RHAG	TC15000174.hg.1_NGS	TC15001751.hg.1_NGS		TC06001134.hg.1		PIM1	TC07000772.hg.1	TC16001670.hg.1
HBA1; HBA2	RHOXF2B; RHOXF2	TC15000217.hg.1_NGS	TC15001753.hg.1_NGS		TC17002184.hg.1		PIM2	TC0X000206.hg.1	TC01001946.hg.1
HBA2; HBA1	RHOXF2B; RHOXF2; ZBTB33	TC15000983.hg.1_NGS	TC15001770.hg.1_NGS		TC09000477.hg.1		PUS7	TC08002271.hg.1	TC14001118.hg.1
HBBP1	SCG3	TC15001119.hg.1_NGS	TC01004973.hg.1_NGS		TC15002609.hg.1		RCN1P2	TC0Y000098.hg.1	TC09001237.hg.1
HBG2; HBG1; OR51B5; HBE1;	SGOL1	TC15001146.hg.1_NGS	TC06001971.hg.1_NGS		TC15001900.hg.1		RGS16	TC0Y000205.hg.1	TC01004452.hg.1
HBZ	SLC27A2	TC06001681.hg.1_NGS	TC02002066.hg.1_NGS		TC12001905.hg.1		RNU12	TC15000772.hg.1	TC01005699.hg.1
