# Supplementary material for: Transcriptomic signatures of NK cells suggest impaired responsiveness in HIV-1 infection and increased activity post-vaccination
Source: Nat Commun. 2018 Mar 23;9:1212. doi: 10.1038/s41467-018-03618-w (PMC5865158; doi:10.1038/s41467-018-03618-w)
Supplement: Supplementary file 4 — Supplementary Data 2(XLSX 50 kb) [file 41467_2018_3618_MOESM4_ESM.xlsx]

## Sheet: Sheet1
List of down-regulated genes in HTA data
Unique Downregulated Transcripts (HTA)			Common Downregulated Genes (HTA)
K562	ADCC	IL-12/IL-18
AOAH	OTTHUMG00000160538; RP11-472B18.2	ATP8A1	TRANK1
CASP1	PLCG2	DEFB110	TC18000716.hg.1
DDX60	SMIM14; C4orf34	ENPP5	TC17002323.hg.1
OR13G1	TC16001663.hg.1	MIR3662	TC08002503.hg.1
OTTHUMG00000156193; RP11-95L3.2	TC17001795.hg.1	MIR542
PTPLAD2	TC17002746.hg.1	OR4F2P
USP28	TC15002217.hg.1	OR5I1
TC18000930.hg.1	TC08001844.hg.1	OTTHUMG00000153833;
TC22001241.hg.1	TC02003533.hg.1	OTTHUMG00000164094;
TC0X002222.hg.1	TC15001525.hg.1	PLCG2
TC03002857.hg.1		SMIM14; C4orf34
TC14001755.hg.1		SORL1
TC02003533.hg.1		TC22001241.hg.1
TC17001795.hg.1		TC16001663.hg.1
TC14001730.hg.1		TC19002233.hg.1
TC19002156.hg.1		TC05001890.hg.1
TC06003605.hg.1		TC20001565.hg.1
TC01004789.hg.1		TC11002916.hg.1
TC10000506.hg.1		TC07001296.hg.1
TC10000505.hg.1		TC10000507.hg.1
TC01004462.hg.1		TC04002368.hg.1
TC03003264.hg.1		TC14001730.hg.1
TC09002427.hg.1		TC07002222.hg.1
TC19001410.hg.1		TC17000308.hg.1
TC01004757.hg.1		TC09002260.hg.1
TC05002969.hg.1		TC12001193.hg.1
TC02003452.hg.1		TC11001492.hg.1
TC05001890.hg.1		TC04001050.hg.1
TC10000504.hg.1		TC10000504.hg.1
TC11001492.hg.1		TC04001926.hg.1
TC02004700.hg.1		TC04002471.hg.1
TC02000741.hg.1		TC03003264.hg.1
TC17001365.hg.1		TC05002969.hg.1
		TC10000517.hg.1
		TC08001844.hg.1
		TC04002519.hg.1
		TC14001376.hg.1
		TC03001626.hg.1
