# Supplementary material for: Transcriptomic signatures of NK cells suggest impaired responsiveness in HIV-1 infection and increased activity post-vaccination
Source: Nat Commun. 2018 Mar 23;9:1212. doi: 10.1038/s41467-018-03618-w (PMC5865158; doi:10.1038/s41467-018-03618-w)
Supplement: Supplementary file 5 — Supplementary Data 3(XLSX 11 kb) [file 41467_2018_3618_MOESM5_ESM.xlsx]

## Sheet: Sheet1
List of up-regulated genes in HTA data ADCC vs. P815
Unique Genes ADCC	Common Genes P815/ ADCC
BCL2A1	BACH2
CCL3	BCL2
CCL3L3; CCL3L1	BIRC3
CCL4L1; CCL4L2	CD72
CCR7	GPR18
CD160	HERC5
CD69	IGF2R
CD72	LIM2
CRTAM	MFSD2A
CSF2	NFAT5
CTNNA1	SLA
CXCL9	STARD4
EGR1	TAGAP
EGR2	TRAF1
ENO1	TYMS
FABP5P1	XCL1
FABP5P7	XCL2
GBE1
GPI
GPR183
GTSF1
HAVCR2
HILPDA
HIST1H3A
HIST1H3B
HIST1H3C
HIST1H3D
HIST1H3E
HIST1H3F
HIST1H3G
HIST1H3H
HIST1H3I
HIST1H3J
IGF2R
IKZF2
IL21R
IL2RA
IRF4
KDM6B
LINC00515
LOC729603
LYZ
MFSD2A
MIR155; MIR155HG
MKI67
MYB-AS1
NFAT5
NFKBIA
NR4A3
OR14J1
OSBPL3
PAM
PGAM1
PKM
PLCG2
PPME1
PRDX1
PTPRB
RILPL2
RNU6-39P
RSAD2
SCD
SDC4
SERPINB9
SLC43A3
SNORD12C
SNORD41
ST8SIA6
TESK1; MIR4667
TLR3
TNF
TNFRSF9
TOP2A
TPI1
TRAJ61
TRBV3-1
TSPAN7
TXN
TYMS
VTRNA1-3
