# Supplementary material for: Transcriptomic signatures of NK cells suggest impaired responsiveness in HIV-1 infection and increased activity post-vaccination
Source: Nat Commun. 2018 Mar 23;9:1212. doi: 10.1038/s41467-018-03618-w (PMC5865158; doi:10.1038/s41467-018-03618-w)
Supplement: Supplementary file 6 — Supplementary Data 4(XLSX 34 kb) [file 41467_2018_3618_MOESM6_ESM.xlsx]

## Sheet: GSEA_NES_FDR_G10.csv
List of pathways, NES scores and FDR q-values from GSEA
	NAME	NES_K562	NES_ADCC	NES_IL-12_IL-18	FDR_K562	FDR_ADCC	FDR_IL-12_IL-18
1	GO_POSITIVE_REGULATION_OF_NUCLEOSIDE_METABOLIC_PROCESS	1.68276	1.80182	1.95356	0.0562019	0.561351	0.100995
2	GO_NEGATIVE_REGULATION_OF_REACTIVE_OXYGEN_SPECIES_METABOLIC_PROCESS	1.81641	1.79222	1.87898	0.0723304	0.51624	0.0674658
3	GO_NAD_METABOLIC_PROCESS	1.81495	1.77634	2.02237	0.0710988	0.2724	0.120551
4	GO_PYRUVATE_METABOLIC_PROCESS	1.81899	1.73164	1.9559	0.0770285	0.283405	0.150992
5	GO_RIBONUCLEOSIDE_DIPHOSPHATE_METABOLIC_PROCESS	1.91834	1.69367	1.86275	0.171362	0.238902	0.068417
6	GO_ADP_METABOLIC_PROCESS	1.88101	1.6941	1.90628	0.151818	0.243733	0.0747833
7	GO_NADH_METABOLIC_PROCESS	1.86363	1.68846	1.8571	0.11774	0.239615	0.0609534
8	GO_NUCLEOSIDE_DIPHOSPHATE_METABOLIC_PROCESS	1.85611	1.68019	1.89512	0.100508	0.227394	0.0637765
9	GO_TRANSFERASE_ACTIVITY_TRANSFERRING_NITROGENOUS_GROUPS	1.54381	1.8426	1.70424	0.0808948	0.560165	0.0595543
10	GO_CELLULAR_RESPONSE_TO_ALKALOID	1.6726	1.78593	1.83157	0.0546045	0.332757	0.0610723
11	GO_FRUCTOSE_METABOLIC_PROCESS	1.81198	1.78934	1.29356	0.0623053	0.455515	0.30482
12	GO_RESPONSE_TO_TUMOR_NECROSIS_FACTOR	1.81985	1.72796	1.7596	0.0789982	0.272452	0.0552225
13	GO_NUCLEOTIDE_PHOSPHORYLATION	1.81707	1.62713	1.91525	0.0737867	0.184147	0.0800932
14	GO_NEGATIVE_REGULATION_OF_APOPTOTIC_SIGNALING_PATHWAY	1.81238	1.70898	1.78903	0.0637627	0.255843	0.0567929
15	GO_NEGATIVE_REGULATION_OF_INTRINSIC_APOPTOTIC_SIGNALING_PATHWAY	1.71891	1.71419	1.84704	0.0610793	0.24912	0.0622271
16	GO_RESPONSE_TO_INORGANIC_SUBSTANCE	1.83746	1.65243	1.79938	0.0854268	0.21275	0.0644809
17	GO_REGULATION_OF_REACTIVE_OXYGEN_SPECIES_METABOLIC_PROCESS	1.8013	1.68391	1.76984	0.0608148	0.235675	0.055186
18	GO_RESPONSE_TO_ALKALOID	1.85789	1.63148	1.76404	0.106716	0.187015	0.0547879
19	GO_POSITIVE_REGULATION_OF_ADHERENS_JUNCTION_ORGANIZATION	1.77519	1.62137	1.89737	0.0596159	0.175399	0.0686806
20	GO_POSITIVE_REGULATION_OF_FIBROBLAST_PROLIFERATION	1.53453	1.82905	1.5564	0.0839513	0.494717	0.0921729
21	GO_REGULATION_OF_DNA_TEMPLATED_TRANSCRIPTION_IN_RESPONSE_TO_STRESS	1.63926	1.74867	1.80181	0.0596441	0.268168	0.0664534
22	GO_POSITIVE_REGULATION_OF_PROTEIN_KINASE_B_SIGNALING	1.68768	1.65125	1.90608	0.0581162	0.207389	0.0661049
23	GO_ATP_GENERATION_FROM_ADP	1.8143	1.60808	1.84619	0.0676814	0.173994	0.0595761
24	GO_REGULATION_OF_CALCIUM_ION_TRANSPORT_INTO_CYTOSOL	1.89041	1.58849	1.68784	0.158939	0.176453	0.062693
25	GO_TUMOR_NECROSIS_FACTOR_MEDIATED_SIGNALING_PATHWAY	1.72987	1.66554	1.80288	0.0598458	0.225737	0.0680321
26	GO_RESPONSE_TO_REACTIVE_OXYGEN_SPECIES	1.80733	1.71952	1.62647	0.0609553	0.258134	0.0750169
27	GO_REGULATION_OF_CATECHOLAMINE_METABOLIC_PROCESS	1.86516	1.61423	1.68316	0.143382	0.17487	0.0650018
28	GO_MONOSACCHARIDE_CATABOLIC_PROCESS	1.83187	1.69271	1.60023	0.0881298	0.235095	0.0810431
29	GO_REGULATION_OF_INTRINSIC_APOPTOTIC_SIGNALING_PATHWAY	1.74619	1.56182	1.87366	0.0621649	0.172568	0.062499
30	GO_CELLULAR_RESPONSE_TO_INORGANIC_SUBSTANCE	1.73156	1.58768	1.8571	0.0608928	0.173162	0.06448
31	GO_POSITIVE_REGULATION_OF_CELL_JUNCTION_ASSEMBLY	1.75063	1.52967	1.87897	0.0632104	0.180679	0.0623531
32	GO_POSITIVE_REGULATION_OF_STRIATED_MUSCLE_CELL_DIFFERENTIATION	1.66718	1.66385	1.80118	0.0539784	0.212461	0.0652106
33	GO_REGULATION_OF_ERBB_SIGNALING_PATHWAY	1.68557	1.60642	1.86108	0.0578753	0.174772	0.065113
34	GO_NEUROPEPTIDE_RECEPTOR_BINDING	1.96126	1.27136	0.638882	0.278603	0.353213	0.946267
35	GO_GLUCOSE_6_PHOSPHATE_METABOLIC_PROCESS	1.81825	1.59848	1.69834	0.0751547	0.174795	0.0611164
36	GO_POSITIVE_REGULATION_OF_AXONOGENESIS	1.89539	1.32721	1.64405	0.183585	0.296855	0.070225
37	GO_POSITIVE_REGULATION_OF_DNA_BINDING	1.80358	1.58562	1.72865	0.060185	0.171317	0.0586889
38	GO_CARBOHYDRATE_KINASE_ACTIVITY	1.63284	1.62902	1.83709	0.0599916	0.185389	0.0613709
39	GO_DRUG_BINDING	1.82334	1.59185	1.67122	0.0800781	0.175224	0.0637102
40	GO_REGULATION_OF_RELEASE_OF_SEQUESTERED_CALCIUM_ION_INTO_CYTOSOL	1.86237	1.54492	1.62606	0.110704	0.181413	0.0750936
41	GO_POSITIVE_REGULATION_OF_ERBB_SIGNALING_PATHWAY	1.64036	1.62546	1.81799	0.0592166	0.180404	0.0644669
42	GO_RESPONSE_TO_SALT_STRESS	1.62408	1.50547	1.92821	0.0614217	0.187399	0.0810756
43	GO_HEMATOPOIETIC_PROGENITOR_CELL_DIFFERENTIATION	1.83894	1.64582	1.45963	0.0880784	0.203392	0.145559
44	GO_REGULATION_OF_MYOTUBE_DIFFERENTIATION	1.73548	1.49829	1.82354	0.0606266	0.192106	0.0625886
45	GO_REGULATION_OF_ION_HOMEOSTASIS	1.75253	1.48084	1.814	0.0646304	0.194459	0.0630994
46	GO_RESPONSE_TO_TRANSITION_METAL_NANOPARTICLE	1.72155	1.49207	1.82764	0.0618712	0.19152	0.0619827
47	GO_REGULATION_OF_NEURON_DEATH	1.67547	1.53254	1.83458	0.0549385	0.182355	0.0611747
48	GO_POSITIVE_REGULATION_OF_TRANSCRIPTION_FROM_RNA_POLYMERASE_II_PROMOTER_IN_RESPONSE_TO_STRESS	1.66845	1.51274	1.83808	0.0546526	0.188055	0.0627782
49	GO_REGULATION_OF_CALCIUM_ION_IMPORT	1.82406	1.4946	1.64366	0.0823437	0.191126	0.0697741
50	GO_PYRIDINE_CONTAINING_COMPOUND_BIOSYNTHETIC_PROCESS	1.49937	1.57334	1.84936	0.0998462	0.171212	0.0629011
51	GO_CORTICAL_ACTIN_CYTOSKELETON	1.86376	0.968202	1.13225	0.130269	0.666557	0.491236
52	GO_METANEPHRIC_EPITHELIUM_DEVELOPMENT	1.8063	1.56348	1.12605	0.0602429	0.173081	0.497247
53	GO_L_AMINO_ACID_TRANSMEMBRANE_TRANSPORTER_ACTIVITY	1.58097	1.26724	1.88069	0.0695397	0.355329	0.0705317
54	GO_CALCIUM_MEDIATED_SIGNALING	1.84726	1.28274	0.995604	0.104877	0.341399	0.643249
55	GO_KINESIN_BINDING	1.38934	1.30881	1.95156	0.168214	0.317205	0.079764
56	GO_POSITIVE_REGULATION_OF_SKELETAL_MUSCLE_TISSUE_DEVELOPMENT	1.84219	1.4476	1.4868	0.0914057	0.212844	0.12733
57	GO_POSITIVE_REGULATION_OF_MUSCLE_CONTRACTION	1.84639	1.25412	0.886726	0.0925765	0.368159	0.749287
58	GO_REGULATION_OF_CALCIUM_ION_TRANSMEMBRANE_TRANSPORT	1.81992	1.4436	1.53247	0.0818697	0.213953	0.102811
59	GO_RESPONSE_TO_ESTRADIOL	1.8129	1.4918	1.52923	0.0650187	0.190689	0.10497
60	GO_STRUCTURAL_CONSTITUENT_OF_CYTOSKELETON	1.80016	1.53019	1.20642	0.0610674	0.182507	0.404513
61	GO_RESPONSE_TO_CORTICOSTEROID	1.8135	1.51153	1.28362	0.0665286	0.188142	0.316755
62	GO_PLACENTA_BLOOD_VESSEL_DEVELOPMENT	1.81461	1.33804	1.58044	0.069172	0.289855	0.0841142
63	GO_GLUTAMINE_FAMILY_AMINO_ACID_CATABOLIC_PROCESS	1.60444	1.3191	1.81732	0.0640991	0.306605	0.0627338
64	GO_AXON_PART	1.82411	1.0883	1.09287	0.0859239	0.545964	0.534506
65	GO_LONG_TERM_MEMORY	1.84699	1.2182	1.45134	0.0980715	0.403404	0.151787
66	GO_ACTIN_FILAMENT_BINDING	1.82583	1.28854	1.49221	0.0879884	0.337506	0.123872
67	GO_REGULATION_OF_MUSCLE_SYSTEM_PROCESS	1.81048	1.49253	1.3582	0.0601231	0.192027	0.235937
68	GO_POSITIVE_REGULATION_OF_SYNAPTIC_TRANSMISSION_GLUTAMATERGIC	1.82633	1.26392	1.22649	0.0917256	0.35833	0.380877
69	GO_AGGRESOME	1.55888	1.33218	1.8101	0.0776638	0.293253	0.0648901
70	GO_POSITIVE_REGULATION_OF_SMOOTH_MUSCLE_CONTRACTION	1.81191	1.32469	1.02611	0.0607352	0.30011	0.612655
71	GO_REGULATION_OF_CARDIAC_MUSCLE_CONTRACTION	1.80485	1.3485	1.14841	0.0602331	0.278487	0.4724
72	GO_FOUR_WAY_JUNCTION_DNA_BINDING	1.54619	1.84471	NA	0.0800034	0.822492	NA
73	GO_APOPTOTIC_NUCLEAR_CHANGES	1.79231	1.85328	NA	0.0604107	1	NA
74	GO_TERMINAL_BOUTON	1.93831	0.664136	NA	0.189628	0.934298	NA
75	GO_CORTICAL_CYTOSKELETON	1.87328	0.872199	NA	0.148911	0.768783	NA
76	GO_PHAGOCYTOSIS_ENGULFMENT	NA	NA	-1.87426	NA	NA	0.464
77	GO_PHOSPHATE_ION_TRANSPORT	-1.52999	NA	-1.83072	0.425922	NA	0.206209
78	GO_SEX_DETERMINATION	-1.00176	-0.938582	-1.8667	0.89233	0.935445	0.256929
79	GO_DENDRITE_MEMBRANE	-1.85266	-0.857884	-1.40513	0.150426	0.945733	0.417075
80	GO_BRAIN_MORPHOGENESIS	-1.81612	-1.23233	-1.33716	0.146287	0.810583	0.538995
81	GO_REGULATION_OF_ANION_TRANSMEMBRANE_TRANSPORT	-1.53329	-1.32431	-1.85967	0.420478	0.722961	0.18948
82	GO_SYNAPTIC_TRANSMISSION_GLUTAMATERGIC	-1.80652	-0.990787	-1.7964	0.139971	0.899229	0.148278
83	GO_ORGANELLE_MEMBRANE_FUSION	-1.82268	-1.49136	-1.42702	0.168492	0.684586	0.377467
84	GO_REGULATION_OF_INCLUSION_BODY_ASSEMBLY	-1.89687	-1.36393	-1.48854	0.236235	0.696925	0.300577
85	GO_INTRINSIC_APOPTOTIC_SIGNALING_PATHWAY_IN_RESPONSE_TO_DNA_DAMAGE_BY_P53_CLASS_MEDIATOR	-1.5416	-1.8398	-1.58113	0.4238	0.642713	0.230535
86	GO_POSITIVE_REGULATION_OF_ADENYLATE_CYCLASE_ACTIVITY	-1.55292	-1.45502	-1.8184	0.395319	0.593523	0.140659
87	GO_REGULATION_OF_MICROTUBULE_BASED_MOVEMENT	-1.86039	-1.49287	-1.60371	0.198596	0.689314	0.202981
88	GO_SUGAR_TRANSMEMBRANE_TRANSPORTER_ACTIVITY	-1.65619	-1.44879	-1.82955	0.29192	0.569916	0.168388
89	GO_SOLUTE_PROTON_SYMPORTER_ACTIVITY	-1.68374	-1.43786	-1.82672	0.311033	0.580145	0.146422
90	GO_ESTROUS_CYCLE	-1.80643	-1.58273	-1.55308	0.120292	0.653379	0.248983
91	GO_PRIMARY_LYSOSOME	-1.68623	-1.75203	-1.80537	0.328299	0.652642	0.147724
