# Supplementary material for: Transcriptomic signatures of NK cells suggest impaired responsiveness in HIV-1 infection and increased activity post-vaccination
Source: Nat Commun. 2018 Mar 23;9:1212. doi: 10.1038/s41467-018-03618-w (PMC5865158; doi:10.1038/s41467-018-03618-w)
Supplement: Supplementary file 7 — Supplementary Data 5(XLSX 14 kb) [file 41467_2018_3618_MOESM7_ESM.xlsx]

## Sheet: Sheet1
List of genes in NK 1.0 targeted gene expression panel
B3GAT1	Hs00218629_m1
BCL2	Hs99999018_m1
BIRC3	Hs00154109_m1
CCL2	Hs00234140_m1
CCL3	Hs00234142_m1
CCL4	Hs99999148_m1
CCL5	Hs00174575_m1
CCR7	Hs01013469_m1
CD160	Hs00199894_m1
CD226	Hs00170832_m1
CD244	Hs00900271_m1
CD33	Hs01076281_m1
CD38	Hs01120071_m1
CD69	Hs00934033_m1
CLEC2B	Hs00192860_m1
CTSB	Hs00947433_m1
CXCR1	Hs00174146_m1
CXCR3	Hs00171041_m1
CXCR4	Hs00237052_m1
CXCR6	Hs00174843_m1
DPP4	Hs00175210_m1
ENTPD1	Hs00969559_m1
EOMES	Hs00172872_m1
FASLG	Hs00181225_m1
GAPDH	Hs99999905_m1
GNLY	Hs00246266_m1
GZMA	Hs00989184_m1
GZMB	Hs01554355_m1
GZMK	Hs00157878_m1
HLADRA	Hs00219575_m1
ICOS	Hs00359999_m1
IFNG	Hs00989291_m1
IKZF1	Hs00958474_m1
IKZF2	Hs00212361_m1
IL10	Hs00961622_m1
IL12RB1	Hs00538167_m1
IL12RB2	Hs01548202_m1
IL16	Hs00189606_m1
IL18R1	Hs00977691_m1
IL18RAP	Hs00977695_m1
IL21R	Hs00222310_m1
IL2Ra	Hs00907777_m1
IL2RG	Hs00953624_m1
IL6ST	Hs00174360_m1
IL7R	Hs00902334_m1
IRF7	Hs01014809_g1
ITGAM	Hs00355885_m1
KIR2DL3;KIR2DL2;KIR2DS2	Hs03407415_gH
KIR2DL4;LOC100287534	Hs00427106_m1
KIR2DS2;KIR2DL5A;KIR2DL2;KIR2DL3;KIR2DS4	Hs04190776_gH
KIR2DS2;KIR2DS1;KIR2DS3;KIR2DL1;KIR2DS4	Hs04190778_mH
KIR2DS3;KIR2DL2;KIR2DS2;KIR2DS5;KIR2DL3	Hs04190782_gH
KIR2DS3;KIR2DS5	Hs04190781_mH
KIR3DL1;KIR3DS1	Hs00744448_s1
KIR3DL2	Hs00601497_gH
KIR3DX1	Hs00736082_g1
KLRC1	Hs00970273_g1
KLRC2;KLRC3	Hs04192492_gH
KLRD1	Hs00233844_m1
KLRF1	Hs00212979_m1
KLRF1	Hs00212979_m1
KLRG1	Hs00929964_m1
KLRK1;KLRC4-KLRK1	Hs00183683_m1
LAIR1	Hs00253790_m1
LAIR2	Hs01102514_m1
LAMP1	Hs00174766_m1
LGALS9	Hs00371321_m1
LILRB1	Hs01848117_s1
LILRB2;LILRB1	Hs00601427_g1
MKI67	Hs01032443_m1
NCR1	Hs00183118_m1
NCR2	Hs00183113_m1
NCR3	Hs00394809_m1
NKG7	Hs01120688_g1
PDCD1	Hs01550088_m1
POLR2A	Hs00172187_m1
PRDM1	Hs00153357_m1
PRF1	Hs00169473_m1
PSMG2	Hs00220315_m1
SLAMF5	Hs01547121_m1
SLAMF7	Hs00221793_m1
SMAD4	Hs00232068_m1
SPATA2	Hs00195835_m1
TBX21	Hs00203436_m1
TGFB1	Hs00998133_m1
TGFBR1	Hs00610318_m1
TIA1	Hs00254561_m1
TLR1	Hs00413978_m1
TLR3	Hs01551078_m1
TLR6	Hs01039989_s1
TLR8	Hs00152972_m1
TNF	Hs00174128_m1
TNFAIP3	Hs00234713_m1
TNFRSF9	Hs00155512
TNFSF10	Hs00921974_m1
TNFSF13B	Hs00198106_m1
