# Supplementary material for: Transcriptomic signatures of NK cells suggest impaired responsiveness in HIV-1 infection and increased activity post-vaccination
Source: Nat Commun. 2018 Mar 23;9:1212. doi: 10.1038/s41467-018-03618-w (PMC5865158; doi:10.1038/s41467-018-03618-w)
Supplement: Supplementary file 8 — Supplementary Data 6(XLSX 46 kb) [file 41467_2018_3618_MOESM8_ESM.xlsx]

## Sheet: Sheet1
List of genes in NK 2.0 targeted gene expression panel
BCL2A1	Hs00187845_m1
BIRC3	Hs00985031_g1
CCR7	Hs01013469_m1
CD69	Hs00934033_m1
CRTAM (CD355)	Hs00219699_m1
CSF2	Hs00929873_m1
EGR2	Hs00166165_m1
GPR183	Hs00270639_s1
IL21R	Hs00222310_m1
IL2RA (CD25)	Hs00907778_m1
IRF4	Hs01056533_m1
KDM6B	Hs00996325_g1
LYZ	Hs00426232_m1
MIR155; MIR155HG	Hs01374569_m1
NFKBIA	Hs00355671_g1
NR4A3	Hs00545009_g1
PKM	Hs00761782_s1
PRDX1	Hs00602020_mH
SERPINB9	Hs00394497_m1
TNF	Hs01113624_g1
TNFRSF9	Hs00155512_m1
TRAF1	Hs01090170_m1
TXN	Hs01555214_g1
APOBEC3G	Hs00222415_m1
BCAT1	Hs00398962_m1
CCNA2	Hs00996788_m1
CDC6	Hs00154374_m1
CENPN	Hs01015931_m1
CLIC2	Hs01574555_m1
DLGAP5	Hs00207323_m1
INSIG1	Hs01650979_m1
KIAA0101	Hs00207134_m1
KLF10	Hs00921811_m1
MELK	Hs01106440_m1
NFKBID	Hs01076336_m1
NR4A2	Hs00428691_m1
NUF2	Hs00230097_m1
NUSAP1	Hs01006195_m1
PRC1	Hs01597831_m1
TPX2	Hs00201616_m1
BCL2	Hs00608023_m1
ENO1	Hs00361415_m1
GBE1	Hs00609186_m1
GPI	Hs00976715_m1
IGF2R	Hs00974474_m1
IKZF2	Hs00212361_m1
OSBPL3	Hs00248922_m1
PAM	Hs00168596_m1
PGAM1	Hs01652468_g1
AGK	Hs00430241_m1
BATF	Hs00232390_m1
CCND2	Hs00153380_m1
CCR1	Hs00928897_s1
CD274	Hs01125301_m1
CD44	Hs01075861_m1
CDK6	Hs01026371_m1
DDX21	Hs01056146_m1
FEZ1	Hs00192714_m1
GZMB	Hs00188051_m1
HIF1A	Hs00153153_m1
HK2	Hs00606086_m1
HUWE1	Hs00948075_m1
IFNG	Hs00989291_m1
IL12RB2	Hs00155486_m1
IL18R1	Hs00175381_m1
MAP3K8	Hs00178297_m1
NDFIP2	Hs00324851_m1
NFKB1	Hs00765730_m1
PIGV	Hs00215216_m1
PIM1	Hs01065498_m1
PIM2	Hs00179139_m1
SLAMF7	Hs00900280_m1
STX11	Hs01891623_s1
TESPA1	Hs00207702_m1
B3GAT1 (CD57)	Hs00218629_m1
CCL3	Hs00234142_m1
CCL4	Hs99999148_m1
CD16	Hs04334165_m1
CD160	Hs00199894_m1
CD226	Hs00170832_m1
CD244	Hs00900271_m1
EOMES	Hs00172872_m1
FASLG	Hs00181225_m1
GZMA	Hs00989184_m1
GZMK	Hs00157878_m1
HLADRA	Hs00219578_m1
ICOS	Hs00359999_m1
IKZF1	Hs00958474_m1
IL18RAP	Hs00977695_m1
IL2RG	Hs00953624_m1
KLRC1	Hs00970273_g1
LAIR2	Hs00357971_m1
LAMP1 (CD107)	Hs00174766_m1
NCAM (CD56)	Hs00941830_m1
NCR3	Hs00394809_m1
TNFAIP3	Hs00234713_m1
