# Supplementary material for: Transcriptomic signatures of NK cells suggest impaired responsiveness in HIV-1 infection and increased activity post-vaccination
Source: Nat Commun. 2018 Mar 23;9:1212. doi: 10.1038/s41467-018-03618-w (PMC5865158; doi:10.1038/s41467-018-03618-w)
Supplement: Supplementary file 9 — Supplementary Data 7(XLSX 54 kb) [file 41467_2018_3618_MOESM9_ESM.xlsx]

## Sheet: Sheet1
p-values and fold change Volcano Plot Figure 5a
Gene Symbol	negative_log10_pvalue	log2_Fold_Change	Gene Symbol	negative_log10_pvalue	log2_Fold_Change
GZMK	1.50698	-2.76213	NDFIP2	0.0370713	-0.250825
IL12RB2	1.379	-2.51373	CDC6	0.120507	-0.0615915
IL18R1	1.1478	-2.17262	CD244	0.0772419	-0.0909495
LYZ	1.379	-1.5343	HUWE1	0.120507	-0.0475244
KL2C1	1.1478	-1.5545	BCL2	0	0.193467
IKZF2	0.76001	-1.92309	DDX21	0	-0.332323
IL2RA	0.67677	-2.06803	ENO1	0	-0.96325
TESPA1	0.848911	-1.23483	EOMES	0	-0.530525
CD160	0.76001	-1.04801	FASLG	0	-0.0366169
PAM	0.59813	-1.21943	IGF2R	0	-0.797857
GPR183	1.1478	-0.486116	INSIG1	0	-0.607528
CCR7	0.524146	-0.986013	SERPBIN89	0	-0.948806
SLAMF7	0.59813	-0.851486	TNFRSF9	0	-0.112606
CCR1	0.76001	-0.636505	AGK	0.0772419	0.00199772
BATF	0.389481	-1.11616	DLGAP5	0.0370713	0.106361
CLIC2	0.76001	-0.560136	APOBEC3G	0.0370713	0.181116
PIGV	0.328128	-1.21752	CENPN	0.120507	0.0764084
PGAM1	0.454632	-0.833635	CD69	0.270824	0.0360466
MAP3K8	0.328128	-1.13518	TNF	0.167112	0.0811044
NCR3	0.524146	-0.661666	CSF2	0.217192	0.0629254
CD44	0.454632	-0.563919	FCGR3A(CD16A)	0.0370713	0.495315
GBE1	0.328128	-0.771858	TPX2	0.120507	0.177558
TXN	0.524146	-0.447556	KLF10	0.120507	0.262823
IL18RAP	0.454632	-0.466197	IL21R	0.0772419	0.711746
CCND2	0.279796	-0.658998	CD355	0.0772419	1.22311
IL2RG	0.217192	-0.734341	MELK	0.167112	0.674824
CDK6	0.454632	-0.330355	HIF1A	0.454632	0.264326
STX11	0.167112	-0.730814	MKI67(Ki67)	0.328128	0.494599
LAMP1 (CD107a)	0.120507	-0.98389	CCNA2	0.217192	0.755089
CCL4	0.389481	-0.285248	NFKB1	0.59813	0.365119
FEZ1	0.270824	-0.383488	CCL3	0.524146	0.521007
PKM	0.270824	-0.35176	MIR155/MIR155HG	0.848911	0.35569
NCAM(CD56)	0.217192	-0.425413	PRC1	0.76001	0.502137
PRDX1	0.0772419	-1.17574	CD274	0.76001	0.511126
GPI	0.120507	-0.692857	NFKBIA	0.524146	0.876061
IKZF1	0.120507	-0.67939	GZMB	0.524146	1.03445
GZMA	0.167112	-0.47684	B3GAT1(CD57)	0.67677	0.881544
BCAT1	0.270824	-0.271625	EGR2	0.76001	0.818686
NFKBID	0.0772419	-0.94304	NR4A2	0.67677	0.941369
HLADRA	0.217192	-0.303249	BIRC3	1.04223	0.613419
OSBPL3	0.167112	-0.350747	BCLA21	0.942483	0.782751
KIAA0101	0.0772419	-0.607197	TRAF1	1.26047	0.678768
NUSAP1	0.0370713	-1.23355	HK2	1	1
ICOS	0.0772419	-0.486362	IRF4	1.379	0.870391
CD226	0.0370713	-0.863518	NR4A3	0.848911	1.49665
PIM2	0.120507	-0.225809	KDM6B	2.10418	0.716144
NUF2	0.0370713	-0.675007	IFNG	1.64012	1.11126
PIM1	0.0370713	-0.424334	TNFAIP3	2.67821	1.38602
