# Supplementary material for: Transcriptomic signatures of NK cells suggest impaired responsiveness in HIV-1 infection and increased activity post-vaccination
Source: Nat Commun. 2018 Mar 23;9:1212. doi: 10.1038/s41467-018-03618-w (PMC5865158; doi:10.1038/s41467-018-03618-w)
Supplement: Supplementary file 10 — Supplementary Data 8(XLSX 50 kb) [file 41467_2018_3618_MOESM10_ESM.xlsx]

## Sheet: Sheet1
p-value and fold change Volcano Plot Figure 6a
Gene Symbol	negative_log10_pvalue	log2_Fold_Change	Gene Symbol	negative_log10_pvalue	log2_Fold_Change
GBE1	0.686018	-0.46263	SERPBIN89	0.38396	0.574577
BATF	0.757447	-0.347757	GPR183	0.284388	0.783539
APOBEC3G	0.909929	-0.185976	AGK	0.909929	0.254413
CD244	0.494426	-0.248288	STX11	0.831323	0.287178
HUWE1	0.686018	-0.1426	MIR155..MIR155HG	0.437428	0.570651
PIGV	0.437428	-0.209415	IKZF2	0.757447	0.330601
PIM1	0.238712	-0.368134	NCR3	0.686018	0.400918
HK2	0.116538	-0.742127	NR4A3	0.437428	0.68872
GPI	0.332693	-0.25731	IKZF1	0.437428	0.704885
OSBPL3	0.332693	-0.235944	FASLG	0.555455	0.568044
NDFIP2	0.170705	-0.349427	HIF1A	0.619365	0.515726
CD355	0.154781	-0.328253	CSF2	0.332693	1.00043
EOMES	0.332693	-0.131187	BIRC3	0.38396	0.922206
LYZ	0.284388	-0.148006	CD160	0.494426	0.754156
TNFRSF9	0.619365	-0.0619554	GZMB	0.38396	0.97716
PRDX1	0.494426	-0.0356119	BCLA21	0.332693	1.16064
SLAMF7	0.195387	-0.0790803	KLF10	0.555455	0.708086
CLIC2	0	-0.490803	TNFAIP3	0.831323	0.480596
IGF2R	0.0151037	0.127508	CD69	1.17145	0.432146
CDK6	0.0803704	0.0257675	PGAM1	0.993267	0.513151
HLADRA	0.195387	0.0848435	INSIG1	0.38396	1.33434
IL18R1	0.494426	0.0441926	CCR1	0.909929	0.5818
NCAM..CD56.	0.494426	0.0950021	IFNG	0.757447	0.713261
IL2RA	0.195387	0.241222	IL18RAP	0.909929	0.618317
KDM6B	0.494426	0.100166	IL2RG	0.686018	0.843907
NFKBID	0.332693	0.180618	FCGR3A..CD16A.	0.686018	0.89366
DDX21	0.494426	0.124333	PRC1	1.08088	0.588938
CD44	0.993267	0.0625671	IRF4	0.909929	0.699946
MAP3K8	0.38396	0.181536	NR4A2	0.619365	1.03394
CCND2	0.238712	0.303471	PKM	0.993267	0.685491
ICOS	0.284388	0.267538	NFKBIA	1.08088	0.64834
CD226	0.437428	0.223482	TNF	0.619365	1.21381
B3GAT1..CD57.	0.38396	0.261139	KL2C1	0.555455	1.40787
BCL2	0.555455	0.181782	EGR2	0.757447	1.16428
CD274	0.332693	0.306011	CCR7	0.686018	1.35609
NFKB1	0.437428	0.236512	GZMK	0.831323	1.13376
BCAT1	0.195387	0.536048	TXN	0.831323	1.30783
GZMA	0.437428	0.240002	CCL3	0.619365	1.76522
LAMP1..CD107.	0.284388	0.371509	CCL4	0.686018	1.95117
IL12RB2	0.909929	0.15036	CENPN	1.08088	1.2687
PAM	0.38396	0.36107	CDC6	1.26994	1.14826
FEZ1	0.195387	0.751465	CCNA2	1.61236	0.937044
NUF2	0.555455	0.291092	MKI67..Ki67.	1.86417	0.997483
PIM2	0.437428	0.393138	TPX2	1.37683	1.43867
ENO1	0.757447	0.243098	MELK	1.49179	1.35708
TESPA1	0.494426	0.390127	DLGAP5	1.73155	1.57547
IL21R	0.238712	0.855859	KIAA0101	1.61236	1.78877
TRAF1	0.195387	1.07062	NUSAP1	1.73155	1.95767
