# Supplementary material for: Transcriptomic signatures of NK cells suggest impaired responsiveness in HIV-1 infection and increased activity post-vaccination
Source: Nat Commun. 2018 Mar 23;9:1212. doi: 10.1038/s41467-018-03618-w (PMC5865158; doi:10.1038/s41467-018-03618-w)
Supplement: Supplementary file 11 — Supplementary Data 9(XLSX 12 kb) [file 41467_2018_3618_MOESM11_ESM.xlsx]

## Sheet: Sheet1
p-values and fold change Volcano Plot Figure 7c
Gene Symbol	negative_log10_pvalue	log2_Fold_Change	Gene Symbol	negative_log10_pvalue	log2_Fold_Change
LYZ	1.05764	-5.07896	BCL2A1	0.119104	0.216142
IL18RAP	4.56033	-3.93228	PRDX1	0.46006	0.233436
HLADRA	2.86234	-2.76887	GPI	0.129028	0.263228
ICOS	1.98868	-2.27816	ENO1	0.309986	0.267382
KL2C1	1.72843	-2.27461	TXN	0.22557	0.27008
STX11	2.49286	-1.37631	GZMA	0.348762	0.273246
CLIC2	1.11489	-1.14195	CD355	0.0902667	0.288232
INSIG1	1.23078	-1.01191	CDC6	0.261153	0.293262
CCR7	0.581504	-0.984646	KLF10	0.199091	0.299978
CD274	1.53192	-0.964686	FCGR3A(CD16A)	0.0902667	0.389434
BCAT1	0.459113	-0.873865	NFKBID	0.28501	0.395331
CCND2	1.31356	-0.83416	CD226	0.926717	0.406398
PAM	0.791549	-0.465312	DLGAP5	0.726773	0.429173
PIM2	0.444723	-0.398742	IL12RB2	0.0319938	0.430449
GBE1	0.946878	-0.386925	DDX21	0.791549	0.452812
IL18R1	0.736752	-0.385934	NR4A2	0.754812	0.491278
AGK	1.25242	-0.359438	NUF2	0.867956	0.528281
SERPBIN89	1.1606	-0.316258	CD69	1.97489	0.570142
BATF	0.322735	-0.286906	NDFIP2	0.643362	0.609046
TESPA1	0.309181	-0.268626	NUSAP1	0.714784	0.629021
PKM	1.49857	-0.239704	IFNG	1.34799	0.637826
NFKBIA	0.754812	-0.23487	B3GAT1(CD57)	1.18321	0.671145
GPR183	0.181036	-0.228496	MELK	0.501418	0.675788
MAP3K8	1.0297	-0.19605	PRC1	0.791549	0.744713
PGAM1	1.18321	-0.176286	TNFAIP3	1.42218	0.768186
CD44	0.649489	-0.133199	APOBEC3G	0.0809623	0.777033
HUWE1	0.297411	-0.0924992	NFKB1	1.63086	0.79438
IKZF2	0.66654	-0.0464982	TRAF1	2.00531	0.820944
CDK6	0.260724	-0.0446323	KIAA0101	0.661263	0.83502
PIGV	0.210605	-0.0421288	CENPN	3.60909	0.843432
BIRC3	0.119104	0.026736	CCNA2	0.518568	0.852842
IL21R	0.362042	0.0721474	NR4A3	0.887038	0.885276
IL2RG	0.3755	0.0766989	MIR155/MIR155HG	0.916329	0.904675
KDM6B	0.119104	0.0827975	MKI67(Ki67)	1.39329	0.943925
SLAMF7	0.0902667	0.0844585	CCR1	0	1
TNF	0.109337	0.0970623	GZMB	0	1
HK2	0.030851	0.104651	LAMP1(CD107)	0	1
IGF2R	0.045255	0.124343	CSF2	0.85953	1.01129
PIM1	0.489723	0.13219	OSBPL3	2.22623	1.07669
IKZF1	0.07181	0.13832	FASLG	3.69975	1.10248
NCAM..CD56.	0.445507	0.146627	TPX2	1.15436	1.13839
IRF4	0.194559	0.165886	CD160	0.0902667	1.43769
HIF1A	0.0539575	0.169219	EGR2	3.84144	1.47564
BCL2	0.33566	0.185839	CCL4	3.88611	1.52712
EOMES	0.599522	0.189828	GZMK	0.848	1.75834
NCR3	0.170312	0.20677	CCL3	7.13264	2.39819
CD244	0.149351	0.209394	FEZ1	0.117894	4.15255
TNFRSF9	0.828322	0.212161	IL2RA	0.39794	4.17065
