# Supplementary material for: Transcriptomic signatures of NK cells suggest impaired responsiveness in HIV-1 infection and increased activity post-vaccination
Source: Nat Commun. 2018 Mar 23;9:1212. doi: 10.1038/s41467-018-03618-w (PMC5865158; doi:10.1038/s41467-018-03618-w)
Supplement: Supplementary file 12 — Supplementary Data 10(XLSX 55 kb) [file 41467_2018_3618_MOESM12_ESM.xlsx]

## Sheet: Sheet1
p-values and fold change Volcano Plot Fig.8c
Gene	negative_log10_pvalue	log2_Fold_Change	Gene	negative_log10_pvalue	log2_Fold_Change
CD274	0.382292	-0.650139	GBE1	0.0514028	0.0897171
CD355	0.206066	-0.554263	TXN	0.02653	0.091704
NFKB1	0.24381	-0.531216	B3GAT1(CD57)	0.0574206	0.0963735
AGK	0.386763	-0.531102	GPI	0.065093	0.0967111
BCAT1	0.191922	-0.497073	EOMES	0.398711	0.108209
INSIG1	0.157631	-0.456276	BCL2	0.0241273	0.126357
BCL2A1	0.224236	-0.408091	PGAM1	0.0255737	0.137018
APOBEC3G	0.191737	-0.342561	MAP3K8	0.0216356	0.137938
KDM6B	0.0641827	-0.336685	PIM2	0.315809	0.138662
NFKBID	0	-0.336076	KL2C1	0.0917903	0.139953
TESPA1	0.256808	-0.318434	IKZF1	0.228042	0.150116
HK2	0.462305	-0.29043	PIM1	0.218485	0.161162
IKZF2	0.29243	-0.286223	GPR183	0.0480026	0.161383
CDK6	0.58868	-0.275414	HUWE1	0.312628	0.167743
FCGR3A(CD16A)	0.263546	-0.265955	CD44	0.05241	0.184153
IL21R	0.3059	-0.249839	CD69	0.537999	0.193369
NCR3	0.0828522	-0.207152	KLF10	0.124652	0.213513
NR4A2	0.0874752	-0.165258	STX11	0.124144	0.230345
CD160	0.290423	-0.163217	BIRC3	0.0260879	0.246859
CCR1	0.0934493	-0.153378	DDX21	0.0336229	0.26505
HIF1A	0.259623	-0.148484	CD226	0.164163	0.267981
IGF2R	0.213365	-0.137559	IRF4	0.206066	0.278529
IL2RG	0.16164	-0.134832	NFKBIA	0.118529	0.28899
CLIC2	0.127785	-0.11352	PRDX1	0.250417	0.31757
PAM	0.414062	-0.100683	PRC1	0.0564359	0.340486
CCR7	0.201705	-0.0910997	CSF2	0.1881	0.355359
IL18R1	0.319713	-0.0910921	CCL4	0.246844	0.385691
IL18RAP	0.0514033	-0.0844212	EGR2	0.558243	0.432597
GZMK	0.261599	-0.0644851	HLADRA	0.366479	0.478121
CCL3	0.504599	-0.0533057	IL2RA	0.253939	0.507191
IFNG	0.0641827	-0.0412732	TNFAIP3	0.384057	0.526414
BATF	0.0198785	-0.0151622	FASLG	1.14325	0.583456
FEZ1	0.038725	-0.0151202	LYZ	0.0883247	0.591985
NCAM..CD56.	0.0548192	-0.00503769	NUF2	1.55518	0.63775
CCND2	0.0396984	0.0133439	DLGAP5	0.829652	0.653364
IL12RB2	0.0409843	0.0135397	CENPN	1.36917	0.764334
TNFRSF9	0.228273	0.0238937	NR4A3	0.185359	0.838868
PIGV	0.0926456	0.0314737	ICOS	1.18534	0.882148
PKM	0.123634	0.0325137	LAMP1(CD107)	0	1
ENO1	0.132479	0.038187	NUSAP1	1.34806	1.05647
GZMA	0.134473	0.0385351	TNF	0.274884	1.11891
CD244	0.0672556	0.0507186	MELK	1.52426	1.20569
SLAMF7	0.0767049	0.0559099	TPX2	2.02456	1.26987
GZMB	0.178474	0.0576744	KIAA0101	1.97743	1.39864
SERPBIN89	0.123799	0.065892	MIR155/MIR155HG	1.02408	1.44208
NDFIP2	0.0177345	0.0682106	CCNA2	2.5834	1.4621
TRAF1	0.108437	0.0768089	CDC6	2.65089	1.57537
OSBPL3	0.130153	0.0798102	MKI67(Ki67)	2.38134	1.67072
