# Supplementary material for: Transcriptomic signatures of NK cells suggest impaired responsiveness in HIV-1 infection and increased activity post-vaccination
Source: Nat Commun. 2018 Mar 23;9:1212. doi: 10.1038/s41467-018-03618-w (PMC5865158; doi:10.1038/s41467-018-03618-w)
Supplement: Supplementary file 13 — Supplementary Data 11(XLSX 44 kb) [file 41467_2018_3618_MOESM13_ESM.xlsx]

## Sheet: Sheet1
Quantification of CMV-specific T-cells via ELISpot
Donor	CMV-specific SFCs/106PBMC
Healthy_2	0
Healthy_8	1142
Healthy_9	137
Healthy_10	0
Healthy_11	0
Healthy_12	1657
HIV+_1	702
HIV+_2	3010
HIV+_3	253
HIV+_4	308
HIV+_5	2020
