# Supplementary material for: Transcriptomic signatures of NK cells suggest impaired responsiveness in HIV-1 infection and increased activity post-vaccination
Source: Nat Commun. 2018 Mar 23;9:1212. doi: 10.1038/s41467-018-03618-w (PMC5865158; doi:10.1038/s41467-018-03618-w)
Supplement: Supplementary file 14 — Supplementary Data 12(XLSX 43 kb) [file 41467_2018_3618_MOESM14_ESM.xlsx]

## Sheet: Sheet1
Frequency of CD57+NKG2C+ NK cells in vaccinees.
Donor	% CD57+NKG2C+ NK cells
Vaccinee_1	4.5
Vaccinee_4	2.5
Vaccinee_5	5.9
Vaccinee_6	2.1
Vaccinee_9	3.2
Vaccinee_10	0.5
Vaccinee_11	0.58
Cross Variance (CV)	3.34911
