# Supplementary material for: Transcriptomic signatures of NK cells suggest impaired responsiveness in HIV-1 infection and increased activity post-vaccination
Source: Nat Commun. 2018 Mar 23;9:1212. doi: 10.1038/s41467-018-03618-w (PMC5865158; doi:10.1038/s41467-018-03618-w)
Supplement: Supplementary file 15 — Supplementary Data 13(XLSX 41 kb) [file 41467_2018_3618_MOESM15_ESM.xlsx]

## Sheet: Sheet1
Quantification of CMV-specific T-cells via flow cytometry
Donor	% CMV specific IFN-y+ T-cells
Vaccinee_1	0.16
Vaccinee_2	0
Vaccinee_3	0
Vaccinee_4	0.518
Vaccinee_5	1.14
Vaccinee_6	0.174
Vaccinee_7	0
Vaccinee_8	0
Vaccinee_9	0.185
Vaccinee_10	0.962
Vaccinee_11	0.0759
